# Supplementary material for: Dispec: A Novel Peptide Scoring Algorithm Based on Peptide Matching Discriminability
Source: PLoS One. 2013 May 13;8(5):e62724. doi: 10.1371/journal.pone.0062724 (PMC3652849; doi:10.1371/journal.pone.0062724)
Supplement: Table S1 — Number of the same peptides identified between any two algorithms of Mascot, Sequest and Dispec. (XLS) [file pone.0062724.s002.xls]

## Sheet: Sheet1
Number of the same peptides identified between any two algorithms of Mascot, Sequest and Dispec.
Instrument	M&S	S&D	M&D	M&S&D
D39 dataset
LTQ-Orbitrap	2707	2711	3209	2695
	0.8721	0.8734	0.8989	0.8682
18 Standard Proteins Mixture
FT	573	575	669	569
	0.8953	0.8984	0.9357	0.8891
LCQ	379	390	383	357
	0.8673	0.8387	0.8764	0.8169
LTQ	476	478	574	467
	0.9084	0.9122	0.8941	0.8912
QTOF	272	271	287	266
	0.8774	0.8742	0.8491	0.8581
E. coli dataset
E. coli1	429	432	644	424
	0.8218	0.8276	0.8496	0.8123
E. coli2	390	393	538	385
	0.7784	0.7844	0.8581	0.7685
E. coli3	345	348	480	337
	0.7633	0.7699	0.8633	0.7456
